# Supplementary material for: Assessment of the Novel Anti-Seizure Potential of Validamycin A Using Zebrafish Epilepsy Model
Source: Molecules. 2024 May 30;29(11):2572. doi: 10.3390/molecules29112572 (PMC11173475; doi:10.3390/molecules29112572)
Supplement: Supplementary file 1 [file molecules-29-02572-s001.zip]

Archive with 1 entries (1 files):
- molecules-2983132-supplementary.pdf
